# Supplementary material for: A general model of hierarchical fractal scale-free networks
Source: PLoS One. 2022 Mar 21;17(3):e0264589. doi: 10.1371/journal.pone.0264589 (PMC8936503; doi:10.1371/journal.pone.0264589)
Supplement: S1 Data — (XLSX) [file pone.0264589.s001.xlsx]

## Sheet: Fig.5b
Numerical data for Fig.5b
k	P(k)
3	0.85712
6	0.01529
7	0.04594
8	0.04588
9	0.01533
12	3.19247e-05
13	0.000204603
14	0.000570428
15	0.00104
16	0.00161
17	0.00221
18	0.00255
19	0.00254
20	0.00232
21	0.00183
22	0.00126
23	0.000744501
24	0.000384456
25	0.000156121
26	3.72624e-05
27	4.50481e-06
28	1.01996e-06
29	1.86992e-06
30	4.24982e-06
31	7.93867e-06
32	1.22055e-05
33	1.81382e-05
34	2.63489e-05
35	3.55625e-05
36	4.46401e-05
37	5.56047e-05
38	6.90681e-05
39	8.09506e-05
40	9.35471e-05
41	0.00010577
42	0.00012078
43	0.000127376
44	0.000134515
45	0.000137677
46	0.000139615
47	0.000140839
48	0.000139496
49	0.000137082
50	0.000125421
51	0.000116564
52	0.000106892
53	9.4346e-05
54	8.30075e-05
55	7.2043e-05
56	5.92595e-05
57	5.02669e-05
58	4.08153e-05
59	3.24006e-05
60	2.3867e-05
61	1.83762e-05
62	1.32424e-05
63	9.94458e-06
64	7.2417e-06
65	4.35182e-06
66	2.68589e-06
67	1.52994e-06
68	9.34961e-07
69	8.32965e-07
70	2.71989e-07
71	2.3799e-07
72	1.52994e-07
73	1.69993e-07
74	2.3799e-07
75	2.54989e-07
76	2.3799e-07
77	3.90984e-07
78	7.30969e-07
79	6.79971e-07
80	7.98966e-07
81	9.68959e-07
82	1.03696e-06
83	1.01996e-06
84	1.41094e-06
85	1.42794e-06
86	1.88692e-06
87	1.98892e-06
88	2.14191e-06
89	1.88692e-06
90	2.92388e-06
91	2.94088e-06
92	2.99187e-06
93	3.21287e-06
94	3.19587e-06
95	3.94383e-06
96	3.97783e-06
97	3.90984e-06
98	4.62381e-06
99	4.55581e-06
100	5.30378e-06
101	5.74576e-06
102	5.54177e-06
103	6.61272e-06
104	6.37473e-06
105	6.90171e-06
106	6.74872e-06
107	6.86771e-06
108	7.64968e-06
109	7.58168e-06
110	7.49669e-06
111	7.73468e-06
112	7.39469e-06
113	7.30969e-06
114	7.63268e-06
115	8.31265e-06
116	8.94162e-06
117	8.55064e-06
118	7.81967e-06
119	8.61864e-06
120	7.41169e-06
121	7.53068e-06
122	8.26165e-06
123	7.44569e-06
124	7.80267e-06
125	7.46269e-06
126	7.41169e-06
127	6.59572e-06
128	6.39173e-06
129	5.94975e-06
130	6.10274e-06
131	5.81376e-06
132	5.81376e-06
133	4.96379e-06
134	5.35478e-06
135	4.7088e-06
136	4.36882e-06
137	3.80784e-06
138	4.02883e-06
139	3.53585e-06
140	4.04583e-06
141	2.88988e-06
142	3.17887e-06
143	2.87288e-06
144	2.4819e-06
145	2.2949e-06
146	2.26091e-06
147	2.20991e-06
148	1.97192e-06
149	1.98892e-06
150	1.81892e-06
151	1.42794e-06
152	1.12195e-06
153	1.54694e-06
154	1.08795e-06
155	1.03696e-06
156	9.17961e-07
157	7.64968e-07
158	5.77976e-07
159	5.26978e-07
160	6.11974e-07
161	8.49964e-07
162	4.41981e-07
163	4.24982e-07
164	4.92979e-07
165	2.71989e-07
166	2.3799e-07
167	2.71989e-07
168	3.22986e-07
169	1.35994e-07
170	2.54989e-07
171	2.20991e-07
172	1.69993e-07
173	1.18995e-07
174	2.03991e-07
175	1.86992e-07
176	1.18995e-07
177	2.88988e-07
178	2.3799e-07
179	2.3799e-07
180	1.86992e-07
181	2.03991e-07
182	2.03991e-07
183	3.05987e-07
184	3.05987e-07
185	2.88988e-07
186	2.20991e-07
187	2.03991e-07
188	8.49964e-08
189	2.71989e-07
190	1.35994e-07
191	2.88988e-07
192	2.03991e-07
193	2.3799e-07
194	2.3799e-07
195	2.03991e-07
196	1.86992e-07
197	1.69993e-07
198	2.71989e-07
199	1.35994e-07
200	1.52994e-07
201	1.69993e-07
202	2.71989e-07
203	2.20991e-07
204	3.90984e-07
205	2.88988e-07
206	2.54989e-07
207	3.05987e-07
208	2.71989e-07
209	1.86992e-07
210	2.88988e-07
211	2.54989e-07
212	2.3799e-07
213	4.41981e-07
214	2.3799e-07
215	2.3799e-07
216	2.71989e-07
217	3.22986e-07
218	2.88988e-07
219	3.22986e-07
220	3.90984e-07
221	2.3799e-07
222	2.03991e-07
223	4.07983e-07
224	4.41981e-07
225	2.88988e-07
226	3.05987e-07
227	3.90984e-07
228	2.3799e-07
229	3.73984e-07
230	3.56985e-07
231	2.88988e-07
232	3.56985e-07
233	3.90984e-07
234	4.24982e-07
235	5.09979e-07
236	3.73984e-07
237	3.90984e-07
238	2.71989e-07
239	3.56985e-07
240	4.58981e-07
241	5.26978e-07
242	4.58981e-07
243	3.56985e-07
244	3.73984e-07
245	4.7598e-07
246	5.43977e-07
247	4.7598e-07
248	4.41981e-07
249	3.90984e-07
250	3.73984e-07
251	4.24982e-07
252	4.41981e-07
253	3.90984e-07
254	5.60976e-07
255	5.60976e-07
256	5.60976e-07
257	5.26978e-07
258	6.11974e-07
259	4.07983e-07
260	4.41981e-07
261	5.77976e-07
262	5.26978e-07
263	6.11974e-07
264	5.94975e-07
265	4.92979e-07
266	5.43977e-07
267	9.5196e-07
268	6.79971e-07
269	6.45973e-07
270	3.22986e-07
271	7.30969e-07
272	5.77976e-07
273	5.43977e-07
274	6.96971e-07
275	2.88988e-07
276	4.7598e-07
277	6.79971e-07
278	6.79971e-07
279	6.96971e-07
280	5.26978e-07
281	5.60976e-07
282	4.24982e-07
283	6.11974e-07
284	6.62972e-07
285	5.26978e-07
286	6.28974e-07
287	6.96971e-07
288	5.60976e-07
289	6.79971e-07
290	5.43977e-07
291	5.26978e-07
292	6.62972e-07
293	6.11974e-07
294	7.1397e-07
295	6.28974e-07
296	6.79971e-07
297	6.45973e-07
298	6.96971e-07
299	5.43977e-07
300	4.41981e-07
301	5.77976e-07
302	6.45973e-07
303	5.43977e-07
304	6.96971e-07
305	4.07983e-07
306	5.26978e-07
307	5.77976e-07
308	5.94975e-07
309	5.09979e-07
310	5.77976e-07
311	4.07983e-07
312	5.94975e-07
313	3.39986e-07
314	5.60976e-07
315	3.90984e-07
316	4.41981e-07
317	4.58981e-07
318	6.28974e-07
319	4.7598e-07
320	4.24982e-07
321	3.56985e-07
322	5.26978e-07
323	5.94975e-07
324	4.58981e-07
325	4.41981e-07
326	5.43977e-07
327	2.71989e-07
328	3.73984e-07
329	4.7598e-07
330	4.58981e-07
331	4.24982e-07
332	4.92979e-07
333	3.90984e-07
334	3.90984e-07
335	4.41981e-07
336	3.22986e-07
337	4.07983e-07
338	4.58981e-07
339	2.54989e-07
340	2.88988e-07
341	3.22986e-07
342	2.54989e-07
343	2.71989e-07
344	3.22986e-07
345	3.05987e-07
346	4.07983e-07
347	2.3799e-07
348	3.05987e-07
349	2.20991e-07
350	1.86992e-07
351	3.05987e-07
352	1.52994e-07
353	1.86992e-07
354	1.69993e-07
355	1.69993e-07
356	2.54989e-07
357	2.03991e-07
358	2.71989e-07
359	2.88988e-07
360	2.03991e-07
361	2.03991e-07
362	2.20991e-07
363	2.3799e-07
364	1.52994e-07
365	1.69993e-07
366	2.03991e-07
367	1.69993e-07
368	1.35994e-07
369	1.86992e-07
370	6.79971e-08
371	1.18995e-07
372	1.69993e-07
373	6.79971e-08
374	1.52994e-07
375	6.79971e-08
376	1.18995e-07
377	1.18995e-07
378	1.69993e-07
379	8.49964e-08
380	6.79971e-08
381	8.49964e-08
382	6.79971e-08
383	1.18995e-07
384	8.49964e-08
385	1.01996e-07
386	1.18995e-07
387	1.18995e-07
388	8.49964e-08
389	5.09979e-08
390	8.49964e-08
391	8.49964e-08
392	5.09979e-08
393	3.39986e-08
394	5.09979e-08
395	5.09979e-08
396	5.09979e-08
397	1.69993e-08
398	3.39986e-08
399	3.39986e-08
400	6.79971e-08
401	1.69993e-08
402	3.39986e-08
404	1.69993e-08
405	3.39986e-08
406	5.09979e-08
408	1.69993e-08
409	3.39986e-08
410	1.69993e-08
411	3.39986e-08
412	1.69993e-08
413	1.69993e-08
416	1.69993e-08
419	1.69993e-08
424	1.69993e-08
429	1.69993e-08

## Sheet: Fig.5c_N4
Data for Fig.5c (N4)
x axix	y axix	SD
0.16542	0.58571	0.20921
0.15867	0.59306	0.21057
0.15191	0.60048	0.2119
0.14516	0.60794	0.21319
0.13841	0.61547	0.21446
0.13166	0.62305	0.21569
0.12491	0.6307	0.21689
0.11816	0.63839	0.21805
0.1114	0.64615	0.21918
0.10465	0.65395	0.22026
0.0979	0.66182	0.22131
0.09115	0.66973	0.22231
0.0844	0.6777	0.22327
0.07764	0.68572	0.22419
0.07089	0.69378	0.22506
0.06414	0.70189	0.22589
0.05739	0.71004	0.22667
0.05064	0.71823	0.2274
0.04389	0.72645	0.22808
0.03713	0.73471	0.22872
0.03038	0.74299	0.2293
0.02363	0.7513	0.22984
0.01688	0.75963	0.23032
0.01013	0.76798	0.23075
0.00338	0.77634	0.23112
0.00338	0.78471	0.23145
0.01013	0.79309	0.23172
0.01688	0.80147	0.23194
0.02363	0.80984	0.2321
0.03038	0.81821	0.23221
0.03713	0.82657	0.23226
0.04389	0.83492	0.23226
0.05064	0.84325	0.23221
0.05739	0.85156	0.2321
0.06414	0.85985	0.23194
0.07089	0.86812	0.23172
0.07764	0.87637	0.23145
0.0844	0.88458	0.23113
0.09115	0.89277	0.23076
0.0979	0.90092	0.23033
0.10465	0.90904	0.22986
0.1114	0.91713	0.22933
0.11816	0.92518	0.22876
0.12491	0.9332	0.22813
0.13166	0.94118	0.22746
0.13841	0.94912	0.22675
0.14516	0.95702	0.22599
0.15191	0.96489	0.22519
0.15867	0.97271	0.22434
0.16542	0.9805	0.22345

## Sheet: Fig.5c_N5
Data for Fig.5c (N5)
x axix	y axix	SD
0.28715	0.44635	0.17841
0.27543	0.45723	0.182
0.26371	0.4683	0.18555
0.25199	0.47956	0.18905
0.24027	0.49102	0.19251
0.22855	0.50267	0.19593
0.21683	0.51452	0.19932
0.20511	0.52659	0.20268
0.19339	0.53887	0.20603
0.18167	0.55139	0.20936
0.16995	0.56415	0.21267
0.15823	0.57716	0.21594
0.14651	0.59041	0.21916
0.13479	0.6039	0.22229
0.12306	0.61763	0.22531
0.11134	0.63157	0.22819
0.09962	0.64571	0.23092
0.0879	0.66003	0.23346
0.07618	0.67452	0.2358
0.06446	0.68916	0.23794
0.05274	0.70394	0.23985
0.04102	0.71883	0.24154
0.0293	0.73384	0.243
0.01758	0.74894	0.24422
0.00586	0.76414	0.24521
0.00586	0.77941	0.24596
0.01758	0.79475	0.24647
0.0293	0.81016	0.24675
0.04102	0.82561	0.2468
0.05274	0.84109	0.24662
0.06446	0.85658	0.24623
0.07618	0.87205	0.24561
0.0879	0.88747	0.24481
0.09962	0.90282	0.24382
0.11134	0.91805	0.24266
0.12306	0.93317	0.24135
0.13479	0.94815	0.23989
0.14651	0.96302	0.2383
0.15823	0.97779	0.23657
0.16995	0.99249	0.23468
0.18167	1.00717	0.23264
0.19339	1.02185	0.23042
0.20511	1.03657	0.22802
0.21683	1.05132	0.22543
0.22855	1.0661	0.22263
0.24027	1.08089	0.21965
0.25199	1.09563	0.21647
0.26371	1.11027	0.21313
0.27543	1.12475	0.20963
0.28715	1.13898	0.20599

## Sheet: Fig.5c_N6
Data for Fig.5c (N6)
x axix	y axix	SD
0.4986	0.29352	0.12194
0.47825	0.30573	0.12727
0.4579	0.31856	0.13293
0.43755	0.33206	0.13892
0.4172	0.34618	0.14505
0.39684	0.36078	0.15111
0.37649	0.37571	0.15706
0.35614	0.39095	0.16302
0.33579	0.40664	0.16919
0.31544	0.42286	0.17565
0.29509	0.43954	0.18225
0.27474	0.45665	0.18872
0.25439	0.4744	0.19493
0.23404	0.49312	0.2009
0.21369	0.51296	0.20674
0.19333	0.5338	0.21242
0.17298	0.55545	0.21783
0.15263	0.57782	0.22281
0.13228	0.60091	0.22727
0.11193	0.62471	0.23114
0.09158	0.64917	0.23437
0.07123	0.67432	0.23709
0.05088	0.70026	0.23958
0.03053	0.72696	0.24211
0.01018	0.75407	0.24471
0.01018	0.7811	0.24717
0.03053	0.80776	0.24934
0.05088	0.83413	0.25091
0.07123	0.86076	0.25139
0.09158	0.88831	0.25036
0.11193	0.91684	0.24781
0.13228	0.9457	0.24418
0.15263	0.97412	0.24006
0.17298	1.00161	0.23584
0.19333	1.028	0.23171
0.21369	1.05338	0.22757
0.23404	1.07804	0.22305
0.25439	1.10235	0.21782
0.27474	1.12648	0.21187
0.29509	1.15029	0.20537
0.31544	1.17356	0.19849
0.33579	1.19619	0.19129
0.35614	1.2182	0.18397
0.37649	1.23957	0.17686
0.39684	1.2602	0.17025
0.4172	1.28002	0.16411
0.43755	1.29906	0.15817
0.4579	1.31746	0.15219
0.47825	1.33529	0.14625
0.4986	1.35251	0.14053

## Sheet: Fig.5c_N7
Data for Fig.5c (N7)
x axix	y axix	SD
0.86579	0.1534	0.05785
0.83045	0.16247	0.0626
0.79511	0.17187	0.06712
0.75977	0.18171	0.07141
0.72443	0.19297	0.07644
0.68909	0.2049	0.08173
0.65376	0.21783	0.08753
0.61842	0.23157	0.09379
0.58308	0.24636	0.10116
0.54774	0.2633	0.11002
0.5124	0.28201	0.11918
0.47707	0.30301	0.13055
0.44173	0.3249	0.14163
0.40639	0.34672	0.1511
0.37105	0.37115	0.15979
0.33571	0.39851	0.16817
0.30037	0.43004	0.1795
0.26504	0.46469	0.19226
0.2297	0.49935	0.20325
0.19436	0.53536	0.2131
0.15902	0.57339	0.22261
0.12368	0.61419	0.2317
0.08835	0.65737	0.23755
0.05301	0.7007	0.24159
0.01767	0.74531	0.24526
0.01767	0.7916	0.24762
0.05301	0.83737	0.24996
0.08835	0.88646	0.24912
0.12368	0.93442	0.24548
0.15902	0.97882	0.24107
0.19436	1.02261	0.23602
0.2297	1.06791	0.22981
0.26504	1.11185	0.22421
0.30037	1.15318	0.21657
0.33571	1.19209	0.20613
0.37105	1.23067	0.19375
0.40639	1.26693	0.18425
0.44173	1.30054	0.17532
0.47707	1.3322	0.16537
0.5124	1.36246	0.15404
0.54774	1.39127	0.14295
0.58308	1.41985	0.13051
0.61842	1.4491	0.11413
0.65376	1.47519	0.10064
0.68909	1.4967	0.095
0.72443	1.51668	0.09115
0.75977	1.53713	0.08437
0.79511	1.55694	0.07753
0.83045	1.57671	0.06928
0.86579	1.59549	0.06015

## Sheet: Fig.5c_N8
Data for Fig.5c (N8)
x axix	y axix	SD
1.50339	0.0656	0.02024
1.44202	0.07033	0.02214
1.38066	0.0755	0.02418
1.3193	0.08129	0.02643
1.25794	0.0871	0.02848
1.19657	0.09508	0.033
1.13521	0.10311	0.03632
1.07385	0.1126	0.04129
1.01249	0.12308	0.04562
0.95112	0.13496	0.05165
0.88976	0.14858	0.05611
0.8284	0.16309	0.0613
0.76703	0.18023	0.07152
0.70567	0.20087	0.08321
0.64431	0.22544	0.09434
0.58295	0.25334	0.1065
0.52158	0.28386	0.12083
0.46022	0.31972	0.13537
0.39886	0.36201	0.15181
0.3375	0.40946	0.17105
0.27613	0.46132	0.18534
0.21477	0.52024	0.20192
0.15341	0.58858	0.22065
0.09204	0.6621	0.23237
0.03068	0.73796	0.23866
0.03068	0.81515	0.24419
0.09204	0.89621	0.24591
0.15341	0.98176	0.23753
0.21477	1.06072	0.22936
0.27613	1.13996	0.21314
0.3375	1.21187	0.19337
0.39886	1.27582	0.17276
0.46022	1.33127	0.15569
0.52158	1.38172	0.14041
0.58295	1.42906	0.12749
0.64431	1.47167	0.11646
0.70567	1.51108	0.10744
0.76703	1.54975	0.09097
0.8284	1.58498	0.08116
0.88976	1.61852	0.07086
0.95112	1.65143	0.04995
1.01249	1.68032	0.03935
1.07385	1.70604	0.03634
1.13521	1.73073	0.03154
1.19657	1.75437	0.02906
1.25794	1.77717	0.02767
1.3193	1.79942	0.02615
1.38066	1.8207	0.02465
1.44202	1.84179	0.0229
1.50339	1.86198	0.02134
